# Supplementary material for: Novel Computed Tomography Variables for Assessing Tricuspid Valve Morphology: Results from the TRIMA (Tricuspid Regurgitation IMAging) Study
Source: J Clin Med. 2022 May 17;11(10):2825. doi: 10.3390/jcm11102825 (PMC9143522; doi:10.3390/jcm11102825)
Supplement: Supplementary file 1 [file jcm-11-02825-s001.zip]

Archive with 1 entries (1 files):
- jcm-1647908-supplementary.pdf
